# Supplementary material for: Genomic medicine and the “loss of chance” medical malpractice doctrine
Source: HGG Adv. 2021 Apr 5;2(3):100032. doi: 10.1016/j.xhgg.2021.100032 (PMC8270012; doi:10.1016/j.xhgg.2021.100032)
Supplement: Table S1. Relevant cases in determining the status of the loss of chance doctrine among the 50 states, District of Columbia, and five territories of the United States — Displayed are the citations for the major cases contributing to the current categorization of the LOC doctrine in each jurisdiction [file mmc1.xlsx]

## Sheet: Table S1
State, District, or Territory	Relevant Cases
Alabama	McAfee By and Through McAfee v. Baptist Medical Center, 641 So.2d 265 (1994); explained/upheld rejection in Groover v. Johnston, 39 So.3d 33 (2009); Collins v. Herring Chiropractic Center, LLC, 237 So.3d 867 (2017). See also Brookwood Health Services, Inc. v. Borden, 207 So.3d 1 (2015); Tullis v. Corizon Healthcare, 2018 WL 991560 (MD Ala. 2018); Hullet v. US, 2015 WL 363152 (ND Ala. 2015); Ponde…
Alaska	Tate v. United States, 2017 WL 902850 (D. Alaska, 2017); See also Crosby v. United States, 48 F.Supp.2d 924 (D. Alaska, 1999)
Arizona	Thompson v. Sun City Community Hosp., Inc., 141 Ariz. 597, 688 P.2d 605 (Ariz en banc, 1984). See also Lohse v. Faultner, 176 Ariz. 253, 860 P.2d 1306 (Ct App, Div 1, 1992)
Arkansas	Holt v. Wagner, 43 S.W.2d 128 (Ark. 2000); Thomas v. Meadors, 2017 Ark App 421, 527 S.W.3d 724 (2017); Day v. United States, 865 F.3d 1082 (8th Cir. 2017)
California	Bird v. Saenz, 103 Cal. Rptr 2d. 131 (Cal App 2nd Dist 2001); Dumas v Cooney, 235 Cal.App.3d 1593 (Ct App 6th Dist. Ca. 1991); Uriell v. Regents of Univ Cal, 234 Cal.App.4th 735 (2015)
Colorado	Reigel v. SavaSeniorCare LLC, 292 P3d 977 (Col Ct App 2011); Kaiser Foundation Health Plan of Colo. V. Sharp, 741 P.2d 714 (Colo 1987)
Connecticut	Peterson v. Ocean Radiology Associates, PC, 109 Conn.App. 275, 277-78, 951 A.2d 606 (2008); Sawicki v. New Britain General Hosp., 2014 WL 7156497 (Superior Court of Connecticut, 2014). But see Boone v. William W. Backus Hosp., 272 Conn. 551 (2005).
Delaware	US v Anderson, 669 A.2d 73 (Del. 1995)
Florida	Gooding v. University Hospital Bldg, Inc., 445 So.2d 1015 (Fla. 1984) and Beisel v. Lazenby, 444 So.2d 953 (Fla. 1984); See also Cagle v. US, 738 Fed. Appx. 633 (11 Cir 2018)
Georgia	Richmond County Hosp. Authority Operating University Hosp. v Dickerson, 182 Ga. App. 601 (Ga Ct App. 1987); Dowling v. Lopez, 211 Ga. App. 578, 440 SE2d 205 (1993); Pruette v. Phoebe Putney Memorial Hosp, 295 Ga. App. 844 (2008).
Hawaii	Estate of Frey v. Mastroianni, 142 Hawai'I 483 (Intermediate Ct App 2018), certiorari granted, 2018 WL 6251441 (Nov. 29, 2018); See also McBride v. United States, 462 F.2d 72 (9th Cir 1972).
Idaho	Manning v. Twin Falls Clinic & Hosp. Inc, 122 Idaho 47, 830 P.2d 1185 (Idaho 1992)
Illinois	Holton v. Memorial Hosp., 176 Ill.2d 95 (Ill 1997); Dillon v. Evanston Hosp. 199 Ill. 2d 483 (2002); Vanderhoof v. Berk, 2015 Il App (1st) 132927 (2015); Freeman v. Crays, 2018 Il App (2d) 170169 (2018)
Indiana	Mayhue v. Sparkman, 653 N.E.2d 1384 (Ind. 1995); Price Walcukauski & Riley LLC v. Murray, 47 FSupp3d 810 (SD Ill, 2014); Laycock v. Sliwkowski, 12 NE3d 986 (Ct. App Ind, 2014); Green v. Robertson, 56 NE3d 682 (Ct App Ind., 2016).
Iowa	DeBurkarte v. Louvar, 393 N.W.2d 131 (Iowa 1986); Mead v. Adrian, 670 N.W.2d 174 (Iowa, 2003); Plowman v. Fort Madison Community Hospital, 896 NW2d 393 (Iowa, 2017); Susie v. Family Health Care of Siouxland, PC, 924 N.W.2d 876 (Ct App Iowa, 2018); Holst v. Stapleton, 924 NW2d 875 (Ct App Iowa, 2018; decision without published opinion)
Kansas	Pipe v. Hamilton, 274 Kan. 905 (Kan. 2002); Roberson v. Counselman, 235 Kan. 1006, 686 P.2d 149 (1984); Patterson v. Newth, 435 P.3d 1183 (Ct. App. Kan, 2019)
Kentucky	Kemper v. Gordon, 272 S.W.3d 146 (Ky 2008), rehearing denied 2009; See also Gill v. Burress, 382 SW3d 57 (Ct App Ky 2012)
Louisiana	Coody v. Barraza, 111 So.3d 485 (Ct. App. La, 2013); Smith v. State Dept of Health & Hosp., 676 So. 2d 543 (La 1996); Lewis v. Cornerstone Hosp. of Bossier City, 2019 WL 4658438 (Ct. App. La (2nd) 2019); Toston v. St Francis Medical Center, Inc., 178 So.3d 1084 (Ct App 2nd, 2015)
Maine	Samaan v St. Joseph Hosp., 670 F.3d 21 (2012). See also Phillips v. Eastern Maine Medical Center, 565 A.2d 306 (Me. 1989)
Maryland	Fennell v. Southern Maryland Hosp. Center Inc., 320 Md. 776, 580 A.2d 206 (Md 1990); Walker v. United States, 2018 WL 6605610 (D. Md, 2018)
Massachusetts	Matsuyama v. Birnbaum, 452 Mass. 1, 890 N.E.2d 819 (2008); Renzi v. Paredes, 890 NE2d 806 (2008); Goudreault v. Nine, 29 NE3d 203 (Mass App. Ct. 2015)
Michigan	Ykimoff v. Foote Mem. Hosp. 776 N.W. 2d 114, 285 Mich. App. 80, (2009), appeal denied, 791 N.W.2d 123, 488 Mich. 988, reconsideration denied, 795 NW2d 819, 489 Mich. 875. See also Edwards v. Metropolitan Hosp. 2016 WL 7427259 (Ct App MI 2016); Fulton v. William Beaumont Hosp., 253 Mich. App. 70, 655 NW2d 569 (2002); Stone v. Williamson, 482 Mich. 144, 753 NW2d 106 (2008); O'Neal v. St John Hosp. …
Minnesota	Dickhoff v. Green, 836 N.W.2d 321 (Minn 2013); Fabio v. Bellomo, 504 NW2d 758 (Minn, 1993)
Mississippi	Hyde v. Martin, 264 So.3d 730, 732 and 734-735 (Miss. 2019). But see Clayton v. Thompson, 475 So. 2d 439 (Miss. 1985)
Missouri	Wollen v. DePaul Health Center, 828 S.W.2d 681 (Mo. 1992); Mickels v. Danrad, 486 SW.3d 327 (Mo. 2016)
Montana	Aasheim v. Humberger, 215 Mont. 127, 695 P.2d 824 (Mont. 1985); Steffensmier v. Huebner, 392 Mont. 80 (Mont. 2018)
Nebraska	Steineke v. Share Health Plan of Neb., Inc., 246 Neb. 374, 518 N.W.2d 904 (1994); Rankin v. Stetson, 275 Neb. 775, 749 NW.2d 460 (2008). See also Cohan v. Medical Imaging Consultants, P.C., 297 Neb. 111, 900 N.W.2d 732 (Neb. 2017) and Richardson v. Children’s Hosp., 280 Neb. 396, 404-406, 787 N.W.2d 235, 242-244 (Neb. 2010); Gonzales v. Nebraska Pediatric Practice, Inc., 26 Neb. App. 764, 785-786…
Nevada	Perez v. Las Vegas Medical Ctr., 107 Nev. 1, 805 P.2d 589 (1991); Estate of Josephine Ruth Stephenson v. Harrison, 2016 WL 7735228 (Ct App Nev 2016)
New Hampshire	N/A. See RSA 507-E:2 (2013)
New Jersey	Scafidi v. Seiler, 119 N.J. 93, 574 A.2d 398 (1990); See also
New Mexico	Alberts v. Schultz, 126 N.M. 807, 975 P.2d 1279 (1999); See also Williams v. Curtis and El Paso Natural Gas, 2014 WL 12569376 (D. N.M. 2014); Martinez v. Martinez, 2017-NMCA-032, 392 P.3d 209 (2016)
New York	Wild v. Catholic Health Sys.,21 NY.3d 951 (N.Y. June 6, 2013)
North Carolina	Parkes v. Hermann, 828 S.E.2d 575 (2019). See also Katy v. Capriola, 2013 N.C. App. LEXIS 396 (N.C. Ct. App. Apr. 16, 2013)
North Dakota	VanVleet v. Pfeifle, 289 N.W.2d 781 (N.D. 1980)
Ohio	Roberts v. Ohio Permanente Medical Group, 76 Ohio St. 3d 483, 668 N.E.2d 480 (1996)
Oklahoma	McKellips v. St. Francis Hospital, Inc., 1987 OK 69, 741 P.2d 467 (Okla. 1987); Robinson v. Okla. Nephrology Assoc., 2007 OK 2, 154 P.3d 1250 (Okla. 2007). See also Jones v. Mercy Health Center, Inc., 155 P.3d 9 (Okl 2006); Meier v. Chesapeake Operating LLC, 2019 WL 2564069 (10 Cir. 2019).
Oregon	Smith v. Providence Health & Services-Oregon, 361 Or. 456, 393 P.3d 1106 (Ore. 2017); see also Tomlinson v Metropolitan Pediatrics LLC, 362 Or. 431, 412 P.3d 133 (Ore. 2018). But see Joshi v. Providence Health Sys. Of Or. Corp., 342 Ore. 152, 149 P.3d 1164 (2006)
Pennsylvania	Hamil v. Bashline, 481 Pa. 256, 392 A.2d 1280 (1978); Klein v. Aronchick, 2014 Pa Super 3, 85 A.3d 487 (2014)
Rhode Island	Contois v. Town of W. Warwick, 865 A.2d 1019 (R.I. 2004)
South Carolina	Martasin v. Hilton Head Health Sys., L.P., 364 S.C. 430, 613 S.E.2d 795 (S.C. Ct. App. 2005)
South Dakota	N/A. S.D. Codified Laws §20-9-1.1 (2013)
Tennessee	Kilpatrick v. Bryant, 868 S.W.2d 594 (Tenn. 1993); See also DeLany v. Kriger, 2019 WL 1307453 (TN Ct. App. 2019); Jones v. State, 2019 WL 3318338 (TN Ct. App. 2019)
Texas	Kramer v. Lewisville Memorial Hosp., 858 S.W.2d 397, 36 Tex. Sup. Ct. J. 1142 (Tex. 1993); See also Bustamante v. Ponte, 529 S.W3d 447, 61 Tex. Sup. Ct. J. 11 (2017); Windrum v. Kareh, 2019 WL 321925 (Tex 2019)
Utah	Medved v. Glenn, 2005 UT 77, 125 P.3d 913 (2005); Snow v. Irion, 2005 UT App. 521, 127 P.3d 1222 (2005); Andersen v. Brigham Young Univ., 879 F. Supp. 1124 (D. Utah 1995).
Vermont	Smith v. Parrott, 175 Vt. 375, 833 A.2d 843 (2003); Tillson v. Lane, 200 Vt. 534, 133 A.3d 832 (VT 2015)
Virginia	Wagoner v. Commonwealth, 63 Va. App. 229, 256 (2014); See also Straus v. McDonald, 67 Va. Cir. 116 (2005)
Washington	Mohr v. Grantham, 172 Wn.2d 844, 262 P.3d 490 (2011); See also Estate of Dormaier, 177 Wash App 828 (WA Ct. App. 2013) and Vinick v. State, 183 Wash App 1042 (2014)
West Virginia	Thorton v. CAMC, 172 W.Va. 360, 305 S.E.2d 316 (1983); See also Hudnall v. Mate Creek Trucking, Inc., 200 W. Va. 454, 454, 490 S.E.2d 56, 56 (1997)
Wisconsin	Ehlinger by Ehlinger v. Sipes, 155 Wisc. 2d 1, 454 N.W.2d 754 (Wis. 1990)
Wyoming	McMackin v. Johnson County Healthcare Ctr., 2003 WY 91, 73 P.3d 1004 (Wyo. 2003); Rivers v. Moore, Myers & Garland, LLC, 2010 WY 102, 236 P.3d 284 (Wyo. 2010)
American Samoa	N/A. None.
District of Columbia	Ferrell v. Resenbaum, 691 A.2d 641, 651 (D.C. 1997). See Bederson v. U.S., 935 F.Supp. 2d 48 (D.C. 2013) and Rhodes v. U.S., 967 F.Supp.2d 246 (D.C. 2013); See also Perkins v. Hansen, 79 A. 3d 342, 346 (D.C. 2013) citing Grant v. American Nat’l Red Cross, 745 A.2d 316, 322 (D.C. 2000) (quoting Ferrell v. Resenbaum, 691 A.2d 641, 651 (D.C. 1997)).
Guam	N/A. None.
Northern Mariana Islands	N/A. None.
Puerto Rico	Morales v. United States, 642 F. Supp. 269 (D. P.R. 1986);
U.S. Virgin Islands	N/A. None.
