# Supplementary material for: Genomic medicine and the “loss of chance” medical malpractice doctrine
Source: HGG Adv. 2021 Apr 5;2(3):100032. doi: 10.1016/j.xhgg.2021.100032 (PMC8270012; doi:10.1016/j.xhgg.2021.100032)
Supplement: Table S2. Genomic malpractice cases included in the secondary analysis — Displayed is the case name, citation, and research determination as to whether the LOC doctrine had been invoked [file mmc2.xlsx]

## Sheet: Table S2
Case Name	Citation	LOC Invoked?
Blair v. Hutzel Hospital	569 N.W.2d 167 (Mich. 1997)	Yes
Simmons v. West Covina Medical Clinic	260 Cal.Rptr. 772 (1989)	Yes
Thornhill v. Midwest Physician Center	787 N.E.2d 247 (Ill. App. 2003)	Yes
Ferrell v. Rosenbaum	691 A.2d 641(D.C. App. 1997)	Yes
Dujmovic-Terman v. Levine	Cook County Circ.Ct. Ill., Aug. 30, 2016, 36 No. 11 Verdicts, Settlements & Tactics NL 16	Yes
Kardashian v. Hanson	1994 WL 851383 (Cal.Sup. Fresno, July 21, 1994)	Possibly (not explicitly)
J.D. v. U.S.	2008 WL 5575047 (C.D. Cal. 2008)	Possibly (not explicitly)
Schirmer v. Mt. Auburn	844 N.E.2d 1160 (Ohio 2006)	Possibly (not explicitly)
Lewis v. Owen	395 F.2d 537 (10th Cir. 1968)	No
Naccarato v. Grob	384 Mich. 248 (1970)	No
Howard v. Lecher	366 N.E.2d 64 (NY Ct. App. 1977)	No
Park v. Chessin	60 A.D.2d 80 (NY Sup Ct. App. 1977)	No
Karlsons et al., v. Gerard T. Guerinot	57 A.D.2d 73 (N.Y. Supreme App. 1977)	No
Johnson v Yeshiva Univ	364 N.E.2d 1340 (NY Supreme App. 1977)	No
Becker v. Schwartz	386 N.E.2d 807 (N.Y. App. 1978)	No
Gildiner v. Thomas Jefferson U. Hospital	451 F.Supp. 692 (E.D. Pa 1978)	No
Berman v. Allan	404 A.2d 8 (NJ 1979)	No
Curlender v. Bio-Science Laboratories	165 Cal.Rptr. 477 (1980)	No
Schroeder v. Perkel	87 N.J. 53 (1981)	No
Moores v. Lucas	405 So.2d 1022 (Fla. 1981)	No
Phillips v. U.S.	566 F.Supp. 1 (D.S.C. 1981)	No
Naccash v. Burger	290 S.E.2d 825 (Va. 1982)	No
Turpin v. Sortini	643 P.2d 954 (Cal 1982)	No
Goldberg v. Ruskin	471 N.E.2d 530 (Ill. App. 3d (1984)	No
Nelson v. Krusen	678 S.W.2d 918 (TX 1984)	No
Alquijay v. St. Luke's-Roosevelt Hosp.	473 N.E.2d 244 (N.Y. App. 1984)	No
Rubin v. Hamot Medical Center	478 A.2d 869 (Pa. Super. 1984)	No
Jennifer S. v. Kirdnual	332 S.E.2d 872 (W. Va. 1985)	No
Faigenbaum V. Oakland Medical Center	373 N.W.2d 303 (Mich. App. 1985)	No
Ellis v. Sherman	515 A.2d 1327 (Penn. 1986)	No
Haymon v. Wilkerson	535 A.2d 880 (D.C. App. 1987)	No
Siemieniec v. Lutheran General Hospital	512 N.E.2d 691 (Ill. 1987)	No
Pratt by Pratt v. University of Minnesota Affiliated Hospitals and Clinics	414 N.W.2d 399 (Minn. 1987)	No
Gallagher v. Duke University	852 F.2d 773 (4th Cir. 1988)	No
Lininger v. Eisenbaum	764 P.2d 1202 (Col. 1988)	No
Wilson v. Kuenzi	751 S.W.2d 741 (Mo. 1988)	No
Munro v. Regents of University of California	215 Cal.App.3d 977 (1989)	No
Viccaro v. Milunsky	551 N.E.2d 8 (Mass. 1989)	No
Atlanta Obstetrics & Gynecology Group v. Abelson	398 S.E.2d 557 (Ga. 1990)	No
Garrison v. Medical Center of Delaware	581 A.2d 288 (Del. 1990)	No
Cauman v. George Washington University	630 A.2d 1104 (D.C. 1992)	No
Humana of Kentucky v. McKee	834 S.W.2d 711 (Ky Ct. App.1992)	No
Campbell v. U.S.	962 F.2d 1579 (11th Cir. 1992)	No
Kush v. Lloyd	616 So.2d 415 (Fla. 1992)	No
Jorge v New York City Health & Hosps. Corp	590 N.E.2d 239 (NY 1992)	No
Gale v. Obstetrics & Gynecology of Atlanta,	213 Ga.App. 614 (1994)	No
Pate v. Threlkel	661 So.2d 278 (Fla. 1995)	No
Bucaretzky v. Swersky	213 A.D.2d 692 (NY Sup. Ct App. 1995)	No
Safer v. Pack	677 A.2d 1188 (N.J. App. 1996)	No
Breen v. Meyers	1996 WL 686900 (Ct. Appeals, Tex. Amarillo, 1996)	No
Creason v. Department of Health Services	957 P.2d 1323 (Cal. 1998)	No
McAllister v. Ha	496 S.E.2d 577 (N.C. 1998)	No
Weed v. Meyers	251 A.D.2d 1062 (N.Y. Sup. App. 1998)	No
Etkind v. Suarez	519 S.E.2d 210 (GA. 1999)	No
Provenzano v. Integrated Genetics	66 F.Supp.2d 588 (N.C. 1999)	No
Doolan v. IVF America	12 Mass.L.Rptr. 482, 2000 WL 33170944 (Mass.Super. 2000)	No
Colucci v. Kaplan	2001 WL 1590980 (unknown PA state court 2001)	No
Didato v. Strehler	554 S.E.2d 42 (Va. 2001)	No
M.M.H. v. J.P.C.	42 S.W.3d 16 (Missouri Ct App, 2001)	No
Moscatello v. Univ. of Medicine & Dentistry of NJ	776 A.2d 874 (Super. App. N.J. 2001); settlement in 2002	No
Breyne v. Potter	574 S.E.2d 916 (Ga.App. 2002)	No
Ande v. Rock	647 N.W.2d 265 (Wisc. App.2002)	No
Gold v. Davis	2002 WL 31941262 (N.J. 2002)	No
Kassama v. Magat	792 A.2d 1102 (Md. App. 2002)	No
Wood v. Univ. of UT Medical Ctr.	67 P.3d 436 (UT 2002)	No
Geler v. Akawie	818 A.2d 402 (Super. App. NJ 2003)	No
Paretta v. Medical Offices for Human Reproduction	760 N.Y.S.2d 639 (NY Sup. Ct, NYC, 2003)	No
Hanshaw v. River Valley Health	789 N.E.2d 680 (Ohio App 4th. 2003)	No
Leon v. Municipality of San Juan	320 F.3d 69 (1st Cir. 2003)	No
Molloy v. Meier	679 N.W.2d 711 (Minn. 2004)	No
Murphy v. Bettis	119 Wash. App. 1072 (Wash. 2004)	No
Hall v. Dartmouth Hitchcock Medical Center	899 A.2d 240 (N.H. 2006)	No
Lab Corp. v. Hood	911 A.2d 841 (Md. 2006)	No
Sharad v. Sanghavi	2006 WL 5346981 (NJ 2006)	No
Salib v. St. Peter's University Hospital	2007 WL 7953014 (NJ Super L. 2007)	No
Coggeshall v. Reprod. Endocrine Assoc. of Charlotte	655 S.E.2d 476 (S. Car. 2007)	No
Henson v. U.S.	508 F.Supp.2d 1103 (N.D. Fl. 2007)	No
Tineo v. St. Joseph's Medical Center	2007 WL 1287808 (NJ 2007)	No
Brown v. Jacobs	2008 WL 2663084 (NJ Super L. 2008)	No
Donoghue v. The Radiology Center	2008 WL 612143 (NJ Super L. 2008)	No
Walls v. Sumter Regional Hospital	666 S.E. 2d 66 (Ct. App Ga. 2008)	No
Downey v. Dunnington	895 N.E.2d 271 (Ill.App. 4 Dist. 2008)	No
Fruiterman v. Granata	668 S.E.2d 127 (Vir. 2008)	No
Findley-Smith v. Smith	2008 WL 525813 (Ct. App. Tex. 2008)	No
Marquez v. Unilab Corp.	2008 WL 2026453 (Cal. 2008)	No
Alter v. Hale	2008 WL 2039344 (NJ SuperL 2008)	No
Bergero v. USC Keck School of Medicine	2009 WL 946874 (Cal.App. 2 Dist. 2009)	No
A.S. v. Cardin	2009 WL 500909 (CA 2009)	No
Keller v. Flugrad	2009 WL 839174 (NJ Super L. 2009)	No
McGovern v. Clara Maass Hospital	2009 WL 3125257 (NJ Super L. 2009)	No
Neville v. Kaufman	2009 WL 754830 (NJ Super L. 2009)	No
Rabinowitz v. Miller	2010 WL 2557328 (N.J. Appell. 2010)	No
Donovan v. Idant Labs	374 Fed.Appx. 319, 2010 WL 1257705 (3rd Cir. 2010)	No
Wilkie v. Aslam	2009 WL 3487903 (D. Md. 2009); jury verdict Jan. 2010	No
Atkinson v. Lammicky Insurance Co.	63 So.3d 1176 (La. Ct. App. 2011)	No
Clark v. Children's Memorial Hospital	955 N.E.2d 1065 (Ill. 2011)	No
Khadim v. Laboratory Corp of America	838 F.Supp.2d 448 (W. D. Va. 2011)	No
Mills v. Bristol Myers	2011 WL 4708850 (D. Ariz. 2011)	No
Sanders v. Ahmed, No.	0516CV12867 (Jackson Cty Cir. Ct Missouri Jan. 18, 2011), 31 NO. 3 VST 14	No
O'Connor v. Stamford Hospital	2011 WL 7064395 (Conn. Super. 2011)	No
Downs v. Trias	49 A.3d 180 (Conn. 2012)	No
Grossbaum v. Genesis Genetics Institute, LLC	489 F. App’x 613 (3d Cir. 2012)	No
Danysh v. Eli Lilly	461 Fed.Appx. 75 (3rd Cir. 2012)	No
Walker v. Sonora Regional Medical Center	2012 WL 90089 (Cal. 2012)	No
Houser v. Kaufman	972 N.E.2d 927 (Ind. Ct. App. 2012)	No
Fox v. Frankel	33 Pa. J.V.R.A. 6:C3, 2013 WL 10740207 (Pa. Com. Pl. Oct, 10, 2013)	No
Hunter v. Schertz et al.	34 NJ. J.V.R.A. 8:C2, 2013 WL 7869699 (N.J.Super.L. 2013)	No
Begley v. Bristol-Myers Squibb	2013 WL 144177 (D.N.J. 2013), aff’d, 544 Fed.Appx. 120 (3d Cir. 2013)	No
Reed v. Barnes	2013 WL 375594 (Ky Ct. App. 2013)	No
Mayzel v. Moretti	105 A.D.3d 816 (NY Sup. Ct. App. 2013)	No
Mancuso v. Friscia	108 A.D.3d 748 (NY 2013)	No
Williams v. Rosner	7 N.E.3d 57 (Il. App. 2014)	No
Alger v.. University of Rochester Medical Center	114 A.D.3d 1209 (NY Sup. Ct. App. 2014)	No
Burton v. Macha	303 Mich.App. 750 (2014)	No
de Gonzalez v. Harder	86 Mass. App.Ct. 110713 N.E.3d 1027 (Table), 2014 WL 3905694 (2014)	No
Ho-Rath v. Rhode Island Hospital	115 A.3d 938 (R.I. 2015)	No
Hood v. Ramagopal	2015 WL 5008979 (NJ Super. App. 2015)	No
Polaski v. Whitson	2015 WL 5244960 (Pa.Com.Pl.Civil Div.) (June 30, 2015)	No
Yanjun Li v. Davidson	33 Mass. L.Rptr. 394,Oct. 19, 2015	No
M.B. v. Estate of Kornblum	2015 WL 5038513, Super. Ct. Appell NJ , Aug. 25, 2015	No
Sernovitz v. Dershaw	127 A.3d 783 (Penn. 2015)	No
B.F. v. Reproductive Medicine Associates of New York, LLP	136 A.D.3d 73 (NY Sup. Ct. App. 2015)	No
Tomlinson v. Metropolitan Pediatrics. LLC	366 P.3d 370 (Or. App. 2015)	No
Ginsberg v. Quest Diagnostics, Inc.	147 A.3d 434 (N.J. 2016)	No
Wuth v. Lab Corp.	359 P.3d 841 (Wash. App. 2015) rev. denied, 366 P.3d 1244(Wash. 2016)	No
Volker-Ruiz v. Garvin	1988 WL 1099048 (Cal.Super. 1988)	No
Mydske v. Univ. of WA	8 No. 10 VST 252 (1988)	No
Woodhouse v. Reynard	1997 WL 852559 (Cal.Super. 1997)	No
Confidential v. Confidential	1998 WL 34336528 (Cal.Super. 1998)	No
Sanchez v. Lacanlale	1998 WL 1054785 (Cal.Super. 1998)	No
Cohen v. Rashba	2005 WL 4044514 (Mass.Super.2004)	No
Estrada v. University of South Florida Board of Trustees	2007 WL 2491545 (Fla.Cir.Ct. 2007)	No
Confidential v. Confidential[7]	2011 WL 7403607 (Cal. Super. 2011).	No
Cremisio v. CNY Fertility	2016 WL 8607960 (N.Y.Sup.) (Verdict and Settlement Summary)	No
Nancy Held v. Ambry Genetics Corp.	15-CV-8683 (JMF), S.D.N.Y. (Dec. 6, 2016)	No
Loewenstein/Linkemer v. Schultz	St. Louis County Circuit Court, Mo. April 23, 2015, 36 No. 2 Verdicts, Settlements & Tactics NL 23	No
Meleney-Distassio v. Weinstein	Super. Ct. of Conn,m Dist. of Stamford–Norwalk, No. FSTCV136018746S, Jury verdict , Nov. 2, 2016	No
Cohen v. Halle	1992 WL 736859 (Fla. Cir. Ct. 1992)	No
Hafer v. Multi-care Medical Center	1997 WL 391477 (Wash.Super.1997)	No
Pierson v. Mulligan	1997 WL 573277 (Cal. Super. 1997)	No
Spence v. McCormick	1997 WL 996144 (Fla.Cir.Ct. 1997)	No
Sandy v. Genzyme Corp	1998 WL 632152 (Fla.Cir.Ct. 1998)	No
Carrell v. Confidential Doctors X, Y, Z and Hospital	1999 WL 100599 (Wash.Super.1999)	No
Starkey v. Genzyme Corp	2000 WL 35008600 (M.D. FL 2000)	No
Thabatah v. Obgyn Consultants	2000 WL 1084677 (Cal. Super. 2000).	No
Voitzwinkler v. Magone	2000 WL 1591414 (Cal. Super.)	No
Cook v. Stanford Health Services	2003 WL 23519264 (Ca. Super. Ct, SF County, 2003)	No
Vaughn v. Tuckson	2005 WL 6062771 (Ky.Cir.Ct. 2005)	No
Munoz v. Marino	2006 WL 2578150 (Cal. 2006)	No
Nocerino v. State of New York	2006 WL 4643245 (NY Ct.Cl. 2006)	No
Glavich v. Eureka Pediatrics	27 NO. 3 VST 29 (Humboldt Cty. Superior Ct. Cal. June 2, 2006)	No
McConnie-Navarro v. Centro de Fertilidad del Caribe, Inc.,	2007 WL 4767522 (D.Puerto Rico 2007)	No
Javier v. Louis, D.O.	2008 WL 5244495, JVR No. 496677 (Unknown state court, Kan. 2008)	No
Confidential v. Confidential	2009 WL 5818430 (Cal. Super. 2009)	No
Campos v. University Medical Center	2010 WL 7872931 (Nev. Dist. Ct. 2010)	No
Radon v. Persaud	2011 WL 5889690 (NY 2011)	No
Doe v. Raizada	2011 WL 10948422 (Cal. 2011)	No
Carlson v. Koneru	JVR No. 1404030009, 2012 WL 10716770 (Mich.Cir.Ct.2012)	No
Coplin v. Pfizer, Inc.	2012 WL 8442073 (Cal.Super. 2012)	No
T.J., pro ami, Johnson v. MCV Assoc. Phys.	2012 WL 10277127 (Va.Cir.Ct.)	No
Ariel & Deborah Levy v. Legacy Health System	2012 WL 1646980 (OR 2012)	No
Plaintiff John Doe’s Estate vs. Defendant Physicians	27 N.Eng. J.V.R.A. 11:C3, 2012 WL 7850918 (Unknown State Ct. (Neb. 2012)	No
Scholz v. Kaiser	2012 WL 420997 (2012)	No
Levy v. Legacy Health System	12 Or.Lit.Arb.Rpts. 78, 2012 WL 1646980 (Or.Cir. 2012)	No
Moraitakis v. Sysyn	34 No. 6 Verdicts, Settlements & Tactics art. 23 (Fulton County Super. Ct. Ga. Jan. 14, 2013)	No
Joshi v. Takoudes	JVR No. 1310210032, 2013 WL 5719384 (Mass.Super.2013)	No
Plaintiff Child Roe Vs. Defendant Neurologist Roe	30 N.Eng. J.V.R.A. 7:C2, 2014 WL 8261480 (Unknown State Ct. (Mass. 2014))	No
Blouin v. Coster	2016 WL 3976926 (Super. Ct. R.I. 2016)	No
Russell v. Grunske	Milwaukee Ct. Cir. Ct. Wisc., Sept. 28, 2016), 37 No. 2 Verdicts, Settlements & Tactics NL 26	No
Evans v. Livingston Healthcare	2016 WL 917695 (Mont.Dist. 2016)	No
Sabeh v. Khosla	2003 Jury Verdicts LEXIS 51117 (N.J. Super. 2003)	No
Wagner v. Shoffner	2013 FL Jury Verdicts Rptr. LEXIS 158, 33 No. 3 Verdicts, Settlements & Tactics art. 11 (2013)	No
Witt v. Variety Children's Memorial Foundation	JVR No. 140370, 1994 WL 729525 (Unknown State Ct. (Tex.) 1994)	No
Boyd v. Hospital et al.	Buncombe County Sper. St., , 98 CvS 1634 (NC 1999)	No
Christy v. Cavanagh	No. 96 L4608 (Cook Cty. Cir. Ct. Chicago,. Ill, May 25, 2001), 21 no. 7 Verdicst, Settlements & Tactics 293 (July 2001)	No
Abraham v. Joshi	No. 00-0978A (Worcester Cty Super. Ct., Mass., Oct. 17, 2007), 28 NO. 2 VST 30	No
Winterson v. Pothier,	No. 07-110 (Worcester County Superior Court of Massachusetts Aug. 11, 2009), 29 No. 12 Verdicts, Settlements & Tactics art. 26	No
Breen v. Upper Chesapeake Health System, Inc	No. 108CV02970 (D. Md. Feb. 25, 2010), 30 NO. 3 VST 31	No
N.C. v. Wood	Jefferson Cty Dist. Ct. Col., Nov. 2014, 35 No. 3 Verdicts, Settlements & Tactics NL 25	No
Williams v. Piscataway-Somerset Ob/Gyn Group, LLP,	(Middlesex Cty, Sup. Ct. N.J., Nov.19, 2015), 36 No. 1 Verdicts, Settlements & Tactics NL 21	No
Lakisha M. Pettiford et al. v. Cyrus J. Lawyer	Baltimore City Circuit, Case No.: 24C13007889, Jury Veridct March 4, 2016, 2016 WLNR 17551116	No
Politis v. Noblin	2009 WL 5196518 (S.D. Tex. 2009)	No
Cardone v. Gunsberger,	Settlement 25 No. 6 VST 27 (Nassau County Supreme Ct. New York Jan. 10, 2005)	No
Estate of Boozer v. Khan	2010 WL 7702463 (Ala. Cir. Ct. 2010)	No (based on alternative citations for the case)
Drew v. Kennedy	1997 WL 33103091 (Mass.Super.1997)	No (based on alternative citations for the case)
Buell v. Watson	2006 WL 4528765 (Mich. Cir. Ct. 2006)	No (based on alternative citations for the case)
Hurst v. Sunrise Hosp	36 Clark County District Court of Nevada, Dec. 2, 2016)	No (based on alternative citations for the case)
Lee v. Durfee	2006 WL 2389836 (Mich.Cir.Ct, 2006)	No (based on alternative citations for the case)
Yao v. Inova Health Services	2006 WL 3827299 (Va Cir. Ct. 2006)	No (based on alternative citations for the case)
Zhuang v. Herlihy	2011 WL 3565420 (Mass. 2011)	No (based on alternative citations for the case)
Hulbert v. Mayo Clinic Rochester	No.: 12-CV-03169 (U.S. D. Minn., July 22, 2014)	No (based on alternative citations for the case)
Roth v. Rajagopal	1989 WL 989679 (D.D.C. 1989)	No (based on alternative citations for the case)
Rosenfeld v. Obstetrics and Gynecology Associates	1991 WL 1167314 (Oh. Comm Pleas 1991).	No (based on alternative citations for the case)
Velasquez v. United States Government	2005 WL 3839654 (D. Md. 2005)	No (based on alternative citations for the case)
Eileen & Robert Mills v. James Delahunty	Sup. Ct. NJ (1996), Lawyers USA Online	No (based on alternative citations for the case)
Roe v. ABC Corporation and XYZ Hospital	2002 WL 1354062 (Ohio 2002)	Citation N/A. No (based on alternative citations for the case)
Patrina Russell v. Marc S. Herschufus, M.D., Jesse G. Martinez, D.O. and Huron Valley Hospital	2004 WL 3571966 (Mich.Cir.Ct.)	No (based on alternative citations for the case)
Anonymous Parents v. Anonymous Physicians	2008 WL 6101332 (Mass. Super. Jan. 1, 2008)	N/A. Excluded. Could not locate original citation or relevant alternatives.
Anonymous female v. Anonymous Ob/gyn	2009 WL 6866508 (Mass. 2009)	N/A. Excluded. Could not locate original citation or relevant alternatives.
Anonymous	10/28/13 Va. Law. Wkly. (VA) 2013 WLNR 27451925 (2013)	N/A. Excluded. Could not locate original citation or relevant alternatives.
Cross v. Chien	2013 WLNR 13465700 (Jury Verdict, St. Louis County Circuit Court, 2013)	N/A. Excluded. Could not locate original citation or relevant alternatives.
Anonymous	2014 WLNR 37096453 (Va. 2014)	N/A. Excluded. Could not locate original citation or relevant alternatives.
