# Supplementary material for: Genomic medicine and the “loss of chance” medical malpractice doctrine
Source: HGG Adv. 2021 Apr 5;2(3):100032. doi: 10.1016/j.xhgg.2021.100032 (PMC8270012; doi:10.1016/j.xhgg.2021.100032)
Supplement: Table S3. Pinpoint citations for LOC doctrine status changes — Displayed is more specific information (i.e., pinpoint citations) for each of the eight instances in which we reported a different status than Guest, Schap, and Tran [file mmc3.xlsx]

## Sheet: Table S3
States	Status Change	Pinpoint Citation and Text Supporting Status Determination
Connecticut	Rejected  Adopted	In Peterson v. Ocean Radiology Associates, PC, 109 Conn. App 275, 277-278, 951 A.2d 606, 610 (2008) (which was also quoted in Sawicki v. New Britain General Hosp., 2014 WL 7156497 (Superior Court of Connecticut, 2014)):
		“We employ loss of chance ... to include ‘decreased chance,’ be it of successful treatment or survival itself.” Borkowski v. Sacheti, supra, 43 Conn.App. at 311 n. 19, 682 A.2d 1095. “To prevail on [a loss of chance] claim, a plaintiff must show (1) that he has in fact been deprived of a chance for successful treatment and (2) that the decreased chance for successful treatment more likely than no…
Hawaii	Not Yet Addressed  Adopted	The Intermediate Court of Appeals of Hawai’i stated in Estate of Frey v. Mastroianni, 142 Hawai'I 483 (Intermediate Ct App 2018), certiorari granted, 2018 WL 6251441 (Nov. 29, 2018):
		…we conclude that the loss of chance doctrine is consistent with Hawai'i law and should be recognized as a separate compensable injury in circumstances such as this case. We note that our decision recognizing loss of chance as a theory of recovery is thus limited to medical malpractice actions that result in death.
Michigan	Rejected  Adopted	Michigan has an applicable statute (MI ST 600.2912a) that allows “loss of an opportunity” with specific criteria:
		(2) …In an action alleging medical malpractice, the plaintiff cannot recover for loss of an opportunity to survive or an opportunity to achieve a better result unless the opportunity was greater than 50%.
		In Ykimoff v. Foote Mem. Hosp. 2009, 776 N.W. 2d 114, 127, 285 Mich. App. 80, 99-100, appeal denied, 791 N.W.2d 123, 488 Mich. 988, reconsideration denied, 795 NW2d 819, 489 Mich. 875, the Michigan Court of Appeals explained, quoting the Michigan Supreme Court in Stone v. Williamson, 482 Mich. 144, 152, 753 N.W.2d 106 (2008):
		...‘theory is potentially available in situations where a plaintiff cannot prove that a defendant's actions were the cause of his injuries, but can prove that the defendant's actions deprived him of a chance to avoid those *100 injuries.’
Mississippi	Rejected  Adopted	In Hyde v. Martin, 264 So. 3d 730, 734-35 (Miss. 2019), reh’g denied (Mar. 21, 2019), the Supreme Court of Mississippi allowed a plaintiff’s medical malpractice claim and explained:
		… we emphasize that…we are not changing our law. Instead, we apply the same standard that we have consistently applied for thirty years: “Mississippi law does not permit recovery of damages because of mere diminishment of the ‘chance of recovery.’ ” Norman, 262 So.3d at 524, 2019 WL 311292, at *3 (quoting Clayton, 475 So.2d at 445). Rather, “[r]ecovery is allowed only when the failure of the phys…
		…As our precedent dictates, to recover *735 under the loss-of-chance theory, “the plaintiff must prove that, but for the physician's negligence, he or she had a reasonable probability of a substantial improvement.” White, 170 So.3d at 508 (citing Clayton, 475 So.2d at 445). “Stated another way, the plaintiff must offer proof of ‘a greater than fifty (50) percent chance of a better result than was…
		…the plaintiff must show “the failure of the physician to render the required level of care result[ed] in the loss of a reasonable probability of substantial improvement of the plaintiff's condition.” Id.
Oregon	Rejected  Adopted	In Smith v. Providence Health & Servs.-Oregon, 361 Or. 456, 466 and 485, 393 P.3d 1106, 1112 and 1121 (2017), the Supreme Court of Oregon acknowledged it was “an issue of first impression” and concluded:
		Although this court has not previously recognized loss of chance as a theory of recovery in a negligence case, we conclude that a loss of a substantial chance of a better medical outcome can be a cognizable injury in a common-law claim of medical malpractice in Oregon.
Maine	Deferred  Rejected	The Court of Appeals in Samaan v. St. Joseph Hosp., 670 F.3d 21, 29 and 31 (1st Cir. 2012), indicated the law in Maine is clear and has not adopted the loss of chance doctrine:
		The crux of the plaintiff's argument is that the Maine Supreme Judicial Court (the Law Court) has left the door open for Maine to embrace the “lost chance” doctrine. He asserts that this doctrine should be applied here and that his proof is adequate to establish a trialworthy issue thereunder. The district court disagreed with the proposition that Maine law encompasses the lost chance doctrine, a…
		…As a fallback, the plaintiff invites us to certify to the Law Court the question of the applicability of the lost chance doctrine. We decline the invitation. “[W]e have held with monotonous regularity that certification is inappropriate when the course that the state courts would take is reasonably clear.” González Figueroa v. J.C. Penney P.R., Inc., 568 F.3d 313, 323 (1st Cir.2009) (collecting …
North Carolina	Not Yet Addressed  Rejected	In Parkes v. Hermann, 265 N.C. App. 475, 828 S.E.2d 575 (2019), the Court of Appeals of North Carolina concluded:
		“Loss of chance” is not a recognized claim in North Carolina in medical malpractice negligence cases.
Virginia	Not Yet Addressed  Deferred	In Wagoner v. Commonwealth, 63 Va. App. 229, 254-255, 756 S.E.2d 165, 178 (2014), aff’d, 289 Va. 476, 770 S.E.2d 479 (2015), it seemed a door was opened for the LOC doctrine but the question was not squarely resolved:
		In Murray v. United States, 215 F.3d 460 (4th Cir.2000), the Fourth Circuit found in its review of Virginia case law that Virginia adheres to “the traditional standard of proximate cause and that requiring a plaintiff to prove destruction of a ‘substantial possibility of survival’ is equivalent to requiring the plaintiff to prove that it is ‘more likely than not’ that the decedent would have surv…
		…7 Our sister state courts have not interpreted Whitfield as following a traditional “probability” test. See Hastings v. Baton Rouge General Hospital, 498 So.2d 713, 720 (La.1986) (citing Whitfield for the proposition that “It is not necessary to prove that a patient would have survived if proper treatment had been given, but only that there would have been a chance of survival.”); Fennell v. Sou…
